# Supplementary material for: Water-Based Generators with Cellulose Acetate: Uncovering the Mechanisms of Power Generation
Source: Polymers (Basel). 2024 Feb 4;16(3):433. doi: 10.3390/polym16030433 (PMC10857283; doi:10.3390/polym16030433)
Supplement: Supplementary file 1 [file polymers-16-00433-s001.zip]

Archive with 1 entries (1 files):
- polymers-2823829-supplementary.pdf
